# Supplementary material for: FICC-Seq: a method for enzyme-specified profiling of methyl-5-uridine in cellular RNA
Source: Nucleic Acids Res. 2019 Jul 30;47(19):e113. doi: 10.1093/nar/gkz658 (PMC6821191; doi:10.1093/nar/gkz658)
Supplement: gkz658_Supplemental_Files [file gkz658_supplemental_files.zip]

Archive with 3 entries (3 files):
- Supplementary Methods.docx
- Supplementary Table 1.xlsx
- Supplementary_Figures_.pdf
