# Supplementary material for: FICC-Seq: a method for enzyme-specified profiling of methyl-5-uridine in cellular RNA
Source: Nucleic Acids Res. 2019 Jul 30;47(19):e113. doi: 10.1093/nar/gkz658 (PMC6821191; doi:10.1093/nar/gkz658)
Supplement: gkz658_Supplemental_Files [file gkz658_supplemental_files.zip › Supplementary Table 1.xlsx]

## Sheet: Supp Table
Cluster_id_original	TRMT2A.FICC-Seq.HAP_norm_cl_counts	TRMT2A.FICC-Seq.HEK_norm_cl_counts	TRMT2A.iCLIP.HAP_norm_cl_counts	TRMT2A.iCLIP.HEK_norm_cl_counts	TRMT2A.miCLIP.HEK_norm_cl_counts	Gene Name	Type
chr18:55345903-55345906(+)	4.71792	6.07184	5.62073	5.52258	19.7147	NA	tRNA
chr8:12570123-12570126(+)	84.3983	58.1162	8.43109	5.52258	0	NA	tRNA
chr8:11770849-11770852(+)	40.3644	63.3206	0	5.52258	0	NA	tRNA
chr1:161492984-161492987(+)	13.1053	12.1437	19.6726	8.28386	90.3059	NA	tRNA
chr11:50221599-50221602(-)	7.33898	0	25.2933	5.52258	11.4472	NA	tRNA
chr18:43299800-43299803(+)	87.0194	82.4036	42.1555	24.8516	98.5733	NA	tRNA
chr6:28763759-28763762(-)	32.5012	50.3095	11.2415	8.28386	220.677	tRNA-Ala-AGC-1-1	tRNA
chr6:28763772-28763778(-)	13.6295	0	11.2415	8.28386	228.309	tRNA-Ala-AGC-1-1	tRNA
chr6:28763764-28763767(-)	0	0	25.2933	11.0452	55.9642	tRNA-Ala-AGC-1-1	tRNA
chr1:150017399-150017402(-)	0	9.54147	19.6726	0	27.3462	tRNA-Ala-AGC-20-1	tRNA
chr6:28806239-28806242(-)	30.4044	30.3592	16.8622	13.8064	127.827	tRNA-Ala-AGC-2-1	tRNA
chr6:28806234-28806237(-)	12.5811	5.20444	0	0	22.8945	tRNA-Ala-AGC-2-1	tRNA
chr6:28806255-28806258(-)	7.33898	0	5.62073	0	19.7147	tRNA-Ala-AGC-2-1	tRNA
chr6:28831479-28831483(-)	55.5666	50.3095	42.1555	16.5677	97.3014	tRNA-Ala-AGC-2-2	tRNA
chr6:28831496-28831499(-)	6.81477	6.93925	0	0	143.726	tRNA-Ala-AGC-2-2	tRNA
chr6:28831485-28831488(-)	0	0	8.43109	22.0903	19.0787	tRNA-Ala-AGC-2-2	tRNA
chr6:28574982-28574986(+)	195.531	235.067	115.225	49.7032	154.538	tRNA-Ala-AGC-3-1	tRNA
chr6:28574987-28574990(+)	72.8656	51.177	73.0695	41.4193	61.0519	tRNA-Ala-AGC-3-1	tRNA
chr6:28574966-28574969(+)	11.0085	7.80665	8.43109	8.28386	69.3193	tRNA-Ala-AGC-3-1	tRNA
chr6:28574977-28574981(+)	5.24213	0	64.6384	22.0903	26.0742	tRNA-Ala-AGC-3-1	tRNA
chr6:28626032-28626035(-)	23.5896	23.42	14.0518	13.8064	186.335	tRNA-Ala-AGC-4-1	tRNA
chr6:28626027-28626030(-)	5.24213	0	14.0518	44.1806	5.08766	tRNA-Ala-AGC-4-1	tRNA
chr6:28626037-28626042(-)	0	0	44.9658	22.0903	60.4159	tRNA-Ala-AGC-4-1	tRNA
chr6:28678415-28678418(+)	27.7833	62.4532	44.9658	22.0903	113.2	tRNA-Ala-AGC-5-1	tRNA
chr6:28678398-28678402(+)	13.6295	4.33703	0	0	111.292	tRNA-Ala-AGC-5-1	tRNA
chr6:28779867-28779870(-)	47.7034	45.9725	25.2933	16.5677	109.385	tRNA-Ala-AGC-6-1	tRNA
chr6:28779862-28779865(-)	12.5811	9.54147	109.604	121.497	0	tRNA-Ala-AGC-6-1	tRNA
chr6:28779884-28779887(-)	8.91162	4.33703	0	0	22.8945	tRNA-Ala-AGC-6-1	tRNA
chr6:28779872-28779875(-)	0	0	22.4829	5.52258	49.6047	tRNA-Ala-AGC-6-1	tRNA
chr6:28687530-28687533(+)	14.678	10.4089	25.2933	13.8064	86.4902	tRNA-Ala-AGC-7-1	tRNA
chr6:28687514-28687517(+)	11.0085	6.93925	5.62073	0	48.9687	tRNA-Ala-AGC-7-1	tRNA
chr6:26553780-26553783(+)	81.7772	56.3814	22.4829	5.52258	25.4383	tRNA-Ala-CGC-1-1	tRNA
chr6:26553785-26553788(+)	31.4528	0	11.2415	5.52258	0	tRNA-Ala-CGC-1-1	tRNA
chr6:28641630-28641634(-)	262.107	333.951	56.2073	33.1355	165.985	tRNA-Ala-CGC-2-1	tRNA
chr6:28641626-28641629(-)	163.554	196.034	33.7244	74.5548	28.6181	tRNA-Ala-CGC-2-1	tRNA
chr6:28641643-28641647(-)	33.0254	21.6851	8.43109	5.52258	57.2361	tRNA-Ala-CGC-2-1	tRNA
chr6:28641636-28641640(-)	0	0	64.6384	11.0452	13.9911	tRNA-Ala-CGC-2-1	tRNA
chr2:157257335-157257338(+)	543.609	667.903	98.3628	85.5999	64.2317	tRNA-Ala-CGC-3-1	tRNA
chr2:157257330-157257333(+)	409.41	487.482	75.8799	33.1355	207.958	tRNA-Ala-CGC-3-1	tRNA
chr2:157257317-157257320(+)	5.24213	0	5.62073	0	98.5733	tRNA-Ala-CGC-3-1	tRNA
chr2:157257325-157257328(+)	0	0	89.9317	13.8064	6.35957	tRNA-Ala-CGC-3-1	tRNA
chr6:28697141-28697149(+)	30.4044	19.0829	120.846	140.826	213.682	tRNA-Ala-CGC-4-1	tRNA
chr6:28697136-28697139(+)	0	0	16.8622	16.5677	47.0608	tRNA-Ala-CGC-4-1	tRNA
chr6:28757564-28757568(-)	169.321	194.299	25.2933	19.329	113.836	tRNA-Ala-TGC-1-1	tRNA
chr6:28757560-28757563(-)	74.4383	24.2874	8.43109	27.6129	0	tRNA-Ala-TGC-1-1	tRNA
chr6:28757581-28757584(-)	7.33898	5.20444	8.43109	0	60.4159	tRNA-Ala-TGC-1-1	tRNA
chr6:28611271-28611274(+)	31.977	12.1437	16.8622	0	38.1574	tRNA-Ala-TGC-2-1	tRNA
chr6:28611276-28611279(+)	16.2506	0	8.43109	5.52258	0	tRNA-Ala-TGC-2-1	tRNA
chr5:180633917-180633920(+)	131.053	127.509	16.8622	35.8967	222.585	tRNA-Ala-TGC-3-1	tRNA
chr5:180633922-180633925(+)	56.0908	37.2985	16.8622	0	7.63148	tRNA-Ala-TGC-3-1	tRNA
chr12:125406319-125406322(-)	64.4782	61.5858	22.4829	30.3742	128.463	tRNA-Ala-TGC-3-2	tRNA
chr12:125406314-125406317(-)	30.4044	9.54147	16.8622	8.28386	5.08766	tRNA-Ala-TGC-3-2	tRNA
chr12:125424561-125424565(+)	195.007	190.829	64.6384	49.7032	125.919	tRNA-Ala-TGC-4-1	tRNA
chr12:125424566-125424569(+)	81.253	40.7681	47.7762	55.2258	0	tRNA-Ala-TGC-4-1	tRNA
chr12:125424556-125424559(+)	0	0	118.035	74.5548	43.881	tRNA-Ala-TGC-4-1	tRNA
chr6:28785030-28785033(-)	265.776	288.846	47.7762	22.0903	66.7755	tRNA-Ala-TGC-5-1	tRNA
chr6:28785025-28785028(-)	133.15	157.868	53.3969	69.0322	0	tRNA-Ala-TGC-5-1	tRNA
chr6:28785035-28785039(-)	0	0	67.4488	30.3742	45.7889	tRNA-Ala-TGC-5-1	tRNA
chr6:28726158-28726162(-)	179.281	105.824	36.5347	24.8516	43.2451	tRNA-Ala-TGC-6-1	tRNA
chr6:28726154-28726157(-)	104.843	51.177	42.1555	27.6129	0	tRNA-Ala-TGC-6-1	tRNA
chr6:28726171-28726174(-)	7.33898	0	5.62073	0	19.7147	tRNA-Ala-TGC-6-1	tRNA
chr6:28770595-28770598(-)	76.5351	79.8014	25.2933	24.8516	29.89	tRNA-Ala-TGC-7-1	tRNA
chr6:28770590-28770593(-)	27.2591	25.1548	22.4829	13.8064	0	tRNA-Ala-TGC-7-1	tRNA
chr6:26328423-26328426(+)	0	0	22.4829	8.28386	20.9866	tRNA-Arg-ACG-1-1	tRNA
chr3:45730525-45730528(-)	0	0	8.43109	13.8064	14.627	tRNA-Arg-ACG-2-1	tRNA
chr6:28710746-28710750(-)	47.7034	58.9836	14.0518	19.329	110.657	tRNA-Arg-CCG-1-1	tRNA
chr6:28849215-28849218(+)	4.71792	35.5636	8.43109	16.5677	136.095	tRNA-Arg-CCG-1-2	tRNA
chr6:28849220-28849223(+)	0	0	11.2415	35.8967	17.1708	tRNA-Arg-CCG-1-2	tRNA
chr16:3200725-3200728(+)	100.125	115.365	19.6726	52.4645	90.9419	tRNA-Arg-CCG-1-3	tRNA
chr16:3200730-3200733(+)	6.29056	12.1437	61.828	60.7483	25.4383	tRNA-Arg-CCG-1-3	tRNA
chr16:3200719-3200723(+)	0	0	73.0695	44.1806	26.7102	tRNA-Arg-CCG-1-3	tRNA
chr17:73030051-73030054(+)	46.655	39.9007	44.9658	13.8064	125.919	tRNA-Arg-CCT-1-1	tRNA
chr17:73030056-73030059(+)	0	0	30.914	49.7032	10.1753	tRNA-Arg-CCT-1-1	tRNA
chr16:3202951-3202954(+)	5.24213	11.2763	0	0	107.477	tRNA-Arg-CCT-3-1	tRNA
chr16:3202930-3202933(+)	0	0	5.62073	8.28386	20.3506	tRNA-Arg-CCT-3-1	tRNA
chr7:139025490-139025500(+)	325.536	406.813	120.846	91.1225	225.765	tRNA-Arg-CCT-4-1	tRNA
chr7:139025501-139025504(+)	66.5751	117.967	59.0177	104.929	8.9034	tRNA-Arg-CCT-4-1	tRNA
chr15:89878338-89878341(+)	0	0	42.1555	24.8516	98.5733	tRNA-Arg-TCG-1-1	tRNA
chr15:89878354-89878357(+)	0	4.33703	11.2415	0	134.823	tRNA-Arg-TCG-1-1	tRNA
chr17:73031258-73031262(+)	57.6634	76.3317	22.4829	30.3742	96.0295	tRNA-Arg-TCG-3-1	tRNA
chr17:73031263-73031266(+)	12.0569	14.7459	36.5347	38.658	5.72361	tRNA-Arg-TCG-3-1	tRNA
chr17:73031253-73031256(+)	0	0	28.1036	22.0903	23.5304	tRNA-Arg-TCG-3-1	tRNA
chr17:73031242-73031245(+)	0	0	8.43109	13.8064	37.5215	tRNA-Arg-TCG-3-1	tRNA
chr6:28510908-28510912(-)	0	10.4089	11.2415	0	190.787	tRNA-Arg-TCG-5-1	tRNA
chr6:28510904-28510907(-)	0	4.33703	59.0177	88.3612	49.6047	tRNA-Arg-TCG-5-1	tRNA
chr1:94313191-94313194(+)	4.1937	7.80665	11.2415	13.8064	154.538	tRNA-Arg-TCT-1-1	tRNA
chr1:94313196-94313199(+)	0	0	8.43109	24.8516	40.0653	tRNA-Arg-TCT-1-1	tRNA
chr9:131102372-131102376(-)	27.2591	45.1051	11.2415	5.52258	63.5957	tRNA-Arg-TCT-3-1	tRNA
chr11:59318830-59318833(+)	5.76634	7.80665	11.2415	8.28386	33.0698	tRNA-Arg-TCT-3-2	tRNA
chr1:161510079-161510086(+)	106.415	117.967	75.8799	52.4645	171.072	tRNA-Asn-GTT-1-1	tRNA
chr1:161510087-161510090(+)	58.7119	70.2599	78.6902	49.7032	16.5349	tRNA-Asn-GTT-1-1	tRNA
chr1:148248166-148248170(+)	58.7119	215.117	61.828	49.7032	99.8453	tRNA-Asn-GTT-2-1	tRNA
chr1:161397885-161397888(-)	131.577	174.349	19.6726	11.0452	75.6789	tRNA-Asn-GTT-2-2	tRNA
chr10:22518455-22518465(-)	172.99	200.371	70.2591	85.5999	117.652	tRNA-Asn-GTT-2-3	tRNA
chr13:31248119-31248125(-)	53.4697	53.7792	22.4829	22.0903	97.9374	tRNA-Asn-GTT-2-4	tRNA
chr13:31248114-31248117(-)	8.38741	11.2763	11.2415	16.5677	8.26744	tRNA-Asn-GTT-2-4	tRNA
chr17:36908052-36908055(-)	85.4467	88.4754	19.6726	19.329	26.7102	tRNA-Asn-GTT-2-5	tRNA
chr17:36908047-36908050(-)	12.0569	25.1548	25.2933	13.8064	0	tRNA-Asn-GTT-2-5	tRNA
chr19:1383610-1383616(+)	109.561	135.315	14.0518	16.5677	88.398	tRNA-Asn-GTT-2-6	tRNA
chr1:149230588-149230594(-)	0	0	8.43109	5.52258	61.0519	tRNA-Asn-GTT-6-1	tRNA
chr1:148000856-148000859(+)	0	0	11.2415	5.52258	25.4383	tRNA-Asn-GTT-7-1	tRNA
chr12:125424210-125424214(-)	56.0908	55.514	39.3451	27.6129	132.279	tRNA-Asp-GTC-2-10	tRNA
chr17:8125573-8125577(-)	184.523	189.095	33.7244	41.4193	102.389	tRNA-Asp-GTC-2-11	tRNA
chr17:8125580-8125583(-)	0	0	8.43109	5.52258	6.35957	tRNA-Asp-GTC-2-11	tRNA
chr6:27447502-27447505(+)	119.521	127.509	30.914	13.8064	146.27	tRNA-Asp-GTC-2-6	tRNA
chr6:27447486-27447489(+)	0	0	5.62073	5.52258	60.4159	tRNA-Asp-GTC-2-6	tRNA
chr6:27471572-27471575(+)	68.1477	71.9947	28.1036	5.52258	99.2093	tRNA-Asp-GTC-2-7	tRNA
chr12:125411908-125411912(-)	98.0278	162.205	11.2415	27.6129	76.3148	tRNA-Asp-GTC-2-9	tRNA
chr6:27551253-27551257(-)	81.7772	105.824	73.0695	77.3161	117.652	tRNA-Asp-GTC-3-1	tRNA
chr6:27551246-27551252(-)	0	7.80665	44.9658	121.497	0	tRNA-Asp-GTC-3-1	tRNA
chr9:77518008-77518011(-)	29.8801	37.2985	47.7762	24.8516	66.7755	tRNA-Asp-GTC-4-1	tRNA
chr7:149344063-149344067(-)	7.8632	0	5.62073	8.28386	183.156	tRNA-Cys-GCA-12-1	tRNA
chr17:37017950-37017953(-)	18.3475	22.5526	81.5006	110.452	21.6225	tRNA-Cys-GCA-14-1	tRNA
chr17:37017954-37017958(-)	9.96005	12.1437	0	0	66.7755	tRNA-Cys-GCA-14-1	tRNA
chr7:149361969-149361972(+)	0	0	5.62073	5.52258	15.8989	tRNA-Cys-GCA-21-1	tRNA
chr17:37023947-37023951(+)	14.1538	11.2763	19.6726	16.5677	305.895	tRNA-Cys-GCA-2-2	tRNA
chr17:37023952-37023955(+)	8.91162	6.93925	59.0177	33.1355	113.836	tRNA-Cys-GCA-2-2	tRNA
chr17:37023934-37023937(+)	8.38741	6.07184	8.43109	0	75.6789	tRNA-Cys-GCA-2-2	tRNA
chr17:37310000-37310003(-)	7.8632	11.2763	19.6726	49.7032	52.7844	tRNA-Cys-GCA-2-3	tRNA
chr17:37310005-37310008(-)	5.76634	9.54147	5.62073	0	180.612	tRNA-Cys-GCA-2-3	tRNA
chr17:37310757-37310760(-)	0	0	50.5866	85.5999	12.7191	tRNA-Cys-GCA-2-4	tRNA
chr15:80037047-80037050(+)	0	4.33703	0	5.52258	48.9687	tRNA-Cys-GCA-5-1	tRNA
chr15:80037052-80037055(+)	0	6.07184	5.62073	13.8064	7.63148	tRNA-Cys-GCA-5-1	tRNA
chr3:131947962-131947965(-)	6.29056	15.6133	8.43109	0	48.3327	tRNA-Cys-GCA-6-1	tRNA
chr3:131947957-131947960(-)	0	18.2155	14.0518	16.5677	5.08766	tRNA-Cys-GCA-6-1	tRNA
chr14:73429728-73429732(+)	4.1937	0	5.62073	0	103.661	tRNA-Cys-GCA-8-1	tRNA
chr14:73429733-73429736(+)	0	4.33703	5.62073	16.5677	26.7102	tRNA-Cys-GCA-8-1	tRNA
chr3:131950655-131950658(-)	0	0	14.0518	33.1355	24.1664	tRNA-Cys-GCA-9-1	tRNA
chr7:149404814-149404817(+)	0	4.33703	14.0518	24.8516	6.99553	tRNA-Cys-GCA-9-4	tRNA
chr6:27487362-27487365(+)	0	0	22.4829	71.7935	22.2585	tRNA-Gln-CTG-1-2	tRNA
chr15:66161413-66161416(-)	0	0	87.1213	110.452	118.924	tRNA-Gln-CTG-1-4	tRNA
chr17:8023124-8023127(+)	0	0	56.2073	66.2709	13.3551	tRNA-Gln-CTG-1-5	tRNA
chr17:47269944-47269947(+)	0	0	44.9658	82.8386	43.2451	tRNA-Gln-TTG-1-1	tRNA
chr6:26311437-26311440(-)	0	0	44.9658	41.4193	221.949	tRNA-Gln-TTG-3-1	tRNA
chr6:26311988-26311991(-)	0	0	36.5347	13.8064	30.5259	tRNA-Gln-TTG-3-2	tRNA
chr6:27763653-27763656(-)	0	0	5.62073	22.0903	50.2406	tRNA-Gln-TTG-3-3	tRNA
chr1:145399250-145399254(-)	386.869	281.907	103.983	66.2709	75.0429	tRNA-Glu-CTC-1-1	tRNA
chr1:145399243-145399249(-)	71.293	32.9614	67.4488	63.5096	0	tRNA-Glu-CTC-1-1	tRNA
chr1:145399257-145399260(-)	0	0	22.4829	8.28386	13.9911	tRNA-Glu-CTC-1-1	tRNA
chr6:28950025-28950029(+)	213.879	194.299	53.3969	24.8516	97.9374	tRNA-Glu-CTC-1-6	tRNA
chr6:28950030-28950033(+)	46.655	49.4421	8.43109	27.6129	0	tRNA-Glu-CTC-1-6	tRNA
chr6:126101410-126101414(-)	218.073	237.669	89.9317	22.0903	109.385	tRNA-Glu-CTC-1-7	tRNA
chr6:126101406-126101409(-)	49.276	58.1162	11.2415	11.0452	6.99553	tRNA-Glu-CTC-1-7	tRNA
chr6:126101429-126101432(-)	0	0	5.62073	8.28386	22.8945	tRNA-Glu-CTC-1-7	tRNA
chr1:249168495-249168500(+)	615.426	361.708	98.3628	44.1806	106.205	tRNA-Glu-CTC-2-1	tRNA
chr1:249168501-249168507(+)	115.327	65.9229	137.708	57.987	0	tRNA-Glu-CTC-2-1	tRNA
chr1:249168490-249168494(+)	5.76634	0	39.3451	19.329	19.0787	tRNA-Glu-CTC-2-1	tRNA
chr13:42030078-42030085(-)	116.375	189.962	44.9658	19.329	55.3283	tRNA-Glu-CTC-3-1	tRNA
chr2:131094718-131094728(-)	30.9286	217.719	33.7244	8.28386	41.9732	tRNA-Glu-TTC-1-1	tRNA
chr2:131094737-131094740(-)	0	0	16.8622	22.0903	5.08766	tRNA-Glu-TTC-1-1	tRNA
chr13:41634892-41634895(-)	176.136	196.034	14.0518	11.0452	125.284	tRNA-Glu-TTC-1-2	tRNA
chr13:41634887-41634890(-)	7.8632	23.42	16.8622	24.8516	4.4517	tRNA-Glu-TTC-1-2	tRNA
chr13:41634897-41634901(-)	0	0	28.1036	11.0452	4.4517	tRNA-Glu-TTC-1-2	tRNA
chr13:45492079-45492083(-)	46.1307	45.1051	30.914	5.52258	218.769	tRNA-Glu-TTC-2-1	tRNA
chr13:45492096-45492102(-)	0	0	14.0518	33.1355	133.551	tRNA-Glu-TTC-2-1	tRNA
chr15:26327398-26327402(-)	44.0339	15.6133	11.2415	8.28386	226.401	tRNA-Glu-TTC-2-2	tRNA
chr1:17199127-17199130(+)	113.23	164.807	47.7762	27.6129	155.809	tRNA-Glu-TTC-3-1	tRNA
chr1:161391900-161391904(-)	831.926	508.3	205.157	124.258	54.6923	tRNA-Glu-TTC-4-2	tRNA
chr1:161391893-161391899(-)	189.765	166.542	224.829	325.832	0	tRNA-Glu-TTC-4-2	tRNA
chr1:161391907-161391910(-)	4.1937	0	33.7244	19.329	9.53936	tRNA-Glu-TTC-4-2	tRNA
chr1:161582557-161582560(+)	6.81477	4.33703	0	11.0452	68.6834	tRNA-Glu-TTC-5-1	tRNA
chr1:161582538-161582542(+)	0	0	22.4829	22.0903	12.7191	tRNA-Glu-TTC-5-1	tRNA
chr1:16872451-16872455(-)	81.7772	104.956	11.2415	8.28386	122.104	tRNA-Gly-CCC-1-1	tRNA
chr1:16872447-16872450(-)	18.8717	36.4311	53.3969	63.5096	12.7191	tRNA-Gly-CCC-1-1	tRNA
chr1:16872457-16872460(-)	0	0	16.8622	8.28386	20.3506	tRNA-Gly-CCC-1-1	tRNA
chr1:17188464-17188467(+)	78.1077	26.8896	8.43109	11.0452	30.5259	tRNA-Gly-CCC-1-2	tRNA
chr1:17188469-17188472(+)	22.5412	9.54147	14.0518	22.0903	0	tRNA-Gly-CCC-1-2	tRNA
chr2:70476140-70476144(-)	39.316	42.5029	19.6726	0	329.426	tRNA-Gly-CCC-2-1	tRNA
chr2:70476136-70476139(-)	6.81477	10.4089	16.8622	27.6129	41.9732	tRNA-Gly-CCC-2-1	tRNA
chr16:686754-686757(-)	29.8801	29.4918	11.2415	13.8064	94.7576	tRNA-Gly-CCC-2-2	tRNA
chr16:686749-686752(-)	0	6.93925	14.0518	33.1355	23.5304	tRNA-Gly-CCC-2-2	tRNA
chr1:17004784-17004787(-)	12.5811	115.365	11.2415	16.5677	106.205	tRNA-Gly-CCC-4-1	tRNA
chr1:17053825-17053831(+)	28.8317	43.3703	0	0	65.5036	tRNA-Gly-CCC-5-1	tRNA
chr2:11691873-11691879(+)	51.8971	104.089	11.2415	8.28386	54.0564	tRNA-Gly-CCC-7-1	tRNA
chr21:18827124-18827128(-)	259.485	280.172	67.4488	46.9419	37.5215	tRNA-Gly-GCC-1-5	tRNA
chr21:18827117-18827123(-)	66.5751	87.608	59.0177	52.4645	5.08766	tRNA-Gly-GCC-1-5	tRNA
chr2:157257676-157257680(-)	150.973	128.376	28.1036	13.8064	20.3506	tRNA-Gly-GCC-2-2	tRNA
chr2:157257672-157257675(-)	24.1138	25.1548	16.8622	19.329	4.4517	tRNA-Gly-GCC-2-2	tRNA
chr6:27870704-27870707(-)	435.097	520.444	67.4488	49.7032	71.8631	tRNA-Gly-GCC-2-3	tRNA
chr6:27870696-27870702(-)	168.272	186.492	134.898	231.948	19.7147	tRNA-Gly-GCC-2-3	tRNA
chr6:27870709-27870713(-)	0	0	50.5866	35.8967	6.35957	tRNA-Gly-GCC-2-3	tRNA
chr16:70812959-70812963(-)	41.4128	40.7681	33.7244	16.5677	48.9687	tRNA-Gly-GCC-2-4	tRNA
chr17:8029112-8029116(+)	204.443	255.885	70.2591	30.3742	142.454	tRNA-Gly-GCC-2-6	tRNA
chr17:8029117-8029120(+)	61.8571	89.3428	33.7244	52.4645	8.26744	tRNA-Gly-GCC-2-6	tRNA
chr1:161450409-161450412(+)	36.1707	51.177	11.2415	41.4193	0	tRNA-Gly-GCC-4-1	tRNA
chr1:145397881-145397885(-)	116.9	93.6798	44.9658	27.6129	170.436	tRNA-Gly-TCC-2-1	tRNA
chr1:145397877-145397880(-)	25.6864	21.6851	22.4829	22.0903	8.26744	tRNA-Gly-TCC-2-1	tRNA
chr1:161500952-161500955(+)	95.4068	64.188	25.2933	11.0452	164.713	tRNA-Gly-TCC-2-6	tRNA
chr1:161500957-161500960(+)	15.7264	8.67406	47.7762	5.52258	5.72361	tRNA-Gly-TCC-2-6	tRNA
chr1:161500947-161500950(+)	0	0	5.62073	5.52258	27.9821	tRNA-Gly-TCC-2-6	tRNA
chr1:145396899-145396902(-)	5.76634	5.20444	0	0	160.897	tRNA-His-GTG-1-1	tRNA
chr15:45490817-45490820(-)	0	0	19.6726	13.8064	41.3372	tRNA-His-GTG-1-7	tRNA
chr6:58149278-58149281(+)	0	0	5.62073	11.0452	10.8113	tRNA-Ile-AAT-1-1	tRNA
chr6:27656018-27656021(+)	20.4443	0	16.8622	0	10.1753	tRNA-Ile-AAT-2-1	tRNA
chr6:27243008-27243011(-)	115.327	175.216	25.2933	16.5677	62.9597	tRNA-Ile-AAT-3-1	tRNA
chr17:8130322-8130325(-)	0	0	30.914	19.329	49.6047	tRNA-Ile-AAT-4-1	tRNA
chr6:26554401-26554405(+)	509.011	480.543	95.5524	104.929	206.05	tRNA-Ile-AAT-5-1	tRNA
chr6:26554406-26554409(+)	158.837	205.575	56.2073	113.213	20.3506	tRNA-Ile-AAT-5-1	tRNA
chr6:26554395-26554399(+)	0	0	75.8799	27.6129	4.4517	tRNA-Ile-AAT-5-1	tRNA
chr6:27145012-27145015(-)	81.7772	91.0776	28.1036	11.0452	205.414	tRNA-Ile-AAT-5-2	tRNA
chr6:27145007-27145010(-)	19.3959	8.67406	25.2933	24.8516	15.263	tRNA-Ile-AAT-5-2	tRNA
chr6:27145017-27145021(-)	0	0	36.5347	22.0903	5.72361	tRNA-Ile-AAT-5-2	tRNA
chr6:27205367-27205371(-)	14.678	13.8785	30.914	5.52258	171.708	tRNA-Ile-AAT-5-3	tRNA
chr6:27205374-27205377(-)	0	0	11.2415	16.5677	4.4517	tRNA-Ile-AAT-5-3	tRNA
chr14:102783480-102783484(+)	284.123	300.122	61.828	27.6129	101.753	tRNA-Ile-AAT-5-4	tRNA
chr14:102783485-102783488(+)	123.19	124.039	118.035	74.5548	13.9911	tRNA-Ile-AAT-5-4	tRNA
chr14:102783474-102783478(+)	0	0	53.3969	22.0903	8.9034	tRNA-Ile-AAT-5-4	tRNA
chr17:8090962-8090966(+)	260.01	362.576	25.2933	33.1355	122.104	tRNA-Ile-AAT-5-5	tRNA
chr17:8090967-8090970(+)	116.375	148.326	36.5347	30.3742	8.26744	tRNA-Ile-AAT-5-5	tRNA
chr6:26745272-26745276(-)	265.776	455.388	28.1036	38.658	279.821	tRNA-Ile-AAT-6-1	tRNA
chr6:26745265-26745271(-)	66.0508	197.769	59.0177	60.7483	5.72361	tRNA-Ile-AAT-6-1	tRNA
chr6:27636413-27636417(+)	47.1792	29.4918	73.0695	38.658	75.0429	tRNA-Ile-AAT-8-1	tRNA
chr6:27636418-27636421(+)	10.4843	9.54147	25.2933	19.329	0	tRNA-Ile-AAT-8-1	tRNA
chr6:27241790-27241793(+)	16.2506	24.2874	5.62073	0	6.35957	tRNA-Ile-AAT-9-1	tRNA
chr19:39902826-39902829(-)	59.2361	65.0554	53.3969	22.0903	301.444	tRNA-Ile-TAT-1-1	tRNA
chr19:39902862-39902865(-)	24.638	9.54147	22.4829	0	37.5215	tRNA-Ile-TAT-1-1	tRNA
chr19:39902842-39902846(-)	22.5412	13.0111	0	0	69.3193	tRNA-Ile-TAT-1-1	tRNA
chr2:43037746-43037750(+)	63.954	91.0776	36.5347	33.1355	62.3238	tRNA-Ile-TAT-2-1	tRNA
chr2:43037709-43037715(+)	20.9685	7.80665	0	5.52258	24.1664	tRNA-Ile-TAT-2-1	tRNA
chr2:43037751-43037754(+)	16.2506	22.5526	30.914	8.28386	0	tRNA-Ile-TAT-2-1	tRNA
chr6:26988196-26988199(+)	60.2845	54.6466	30.914	30.3742	151.994	tRNA-Ile-TAT-2-2	tRNA
chr6:26988159-26988162(+)	34.5981	14.7459	0	0	10.8113	tRNA-Ile-TAT-2-2	tRNA
chr6:27599271-27599275(+)	549.899	621.063	103.983	129.781	300.172	tRNA-Ile-TAT-2-3	tRNA
chr6:27599276-27599279(+)	54.5182	89.3428	109.604	132.542	38.1574	tRNA-Ile-TAT-2-3	tRNA
chr6:28505438-28505441(+)	8.91162	0	0	5.52258	21.6225	tRNA-Ile-TAT-3-1	tRNA
chr1:153643780-153643783(+)	4.71792	0	635.142	960.928	111.928	tRNA-iMet-CAT-1-1	tRNA
chr1:153643776-153643779(+)	0	0	67.4488	118.735	22.8945	tRNA-iMet-CAT-1-1	tRNA
chr6:27300777-27300780(-)	0	0	92.742	151.871	4.4517	tRNA-iMet-CAT-1-5	tRNA
chr5:180601061-180601065(-)	5.76634	13.8785	19.6726	11.0452	6.35957	tRNA-Leu-AAG-1-3	tRNA
chr5:180614760-180614764(+)	83.8741	154.398	33.7244	66.2709	38.1574	tRNA-Leu-AAG-2-1	tRNA
chr5:180614765-180614768(+)	25.1622	45.1051	50.5866	49.7032	0	tRNA-Leu-AAG-2-1	tRNA
chr6:28911417-28911420(-)	58.1876	39.0333	22.4829	11.0452	41.9732	tRNA-Leu-AAG-2-2	tRNA
chr6:28911412-28911415(-)	18.3475	16.4807	30.914	0	0	tRNA-Leu-AAG-2-2	tRNA
chr14:21078350-21078353(+)	136.82	153.531	28.1036	24.8516	75.0429	tRNA-Leu-AAG-2-3	tRNA
chr14:21078355-21078358(+)	66.5751	91.945	70.2591	55.2258	16.5349	tRNA-Leu-AAG-2-3	tRNA
chr16:22308520-22308524(+)	184.523	209.912	67.4488	69.0322	116.38	tRNA-Leu-AAG-2-4	tRNA
chr16:22308525-22308531(+)	106.939	135.315	179.863	193.29	29.89	tRNA-Leu-AAG-2-4	tRNA
chr16:22308514-22308517(+)	0	0	22.4829	8.28386	15.8989	tRNA-Leu-AAG-2-4	tRNA
chr6:28956843-28956846(+)	212.83	10.4089	247.312	5.52258	0	tRNA-Leu-AAG-3-1	tRNA
chr6:28956838-28956841(+)	162.506	6.93925	56.2073	5.52258	10.8113	tRNA-Leu-AAG-3-1	tRNA
chr6:28446418-28446421(-)	4.1937	11.2763	0	5.52258	10.8113	tRNA-Leu-AAG-4-1	tRNA
chr6:28864017-28864021(-)	925.236	686.986	798.144	839.431	143.09	tRNA-Leu-CAA-1-1	tRNA
chr6:28864010-28864016(-)	639.016	382.526	1537.27	1565.65	61.6878	tRNA-Leu-CAA-1-1	tRNA
chr6:28864055-28864058(-)	5.76634	0	0	5.52258	13.3551	tRNA-Leu-CAA-1-1	tRNA
chr6:28864061-28864067(-)	4.1937	0	14.0518	22.0903	48.3327	tRNA-Leu-CAA-1-1	tRNA
chr6:28864023-28864026(-)	0	0	146.139	204.335	6.35957	tRNA-Leu-CAA-1-1	tRNA
chr6:28864069-28864072(-)	0	0	19.6726	16.5677	19.0787	tRNA-Leu-CAA-1-1	tRNA
chr6:28908912-28908916(+)	1037.42	1511.89	1112.9	952.644	56.6002	tRNA-Leu-CAA-1-2	tRNA
chr6:28908917-28908923(+)	501.148	303.592	1627.2	1919.09	6.99553	tRNA-Leu-CAA-1-2	tRNA
chr6:28908899-28908902(+)	17.299	16.4807	30.914	27.6129	31.7979	tRNA-Leu-CAA-1-2	tRNA
chr6:28908878-28908881(+)	4.71792	0	22.4829	33.1355	13.3551	tRNA-Leu-CAA-1-2	tRNA
chr6:28908861-28908864(+)	0	0	25.2933	33.1355	4.4517	tRNA-Leu-CAA-1-2	tRNA
chr6:27573434-27573438(-)	728.132	1383.51	283.847	657.186	55.9642	tRNA-Leu-CAA-2-1	tRNA
chr6:27573427-27573433(-)	262.107	243.741	890.886	1060.33	8.9034	tRNA-Leu-CAA-2-1	tRNA
chr6:27573448-27573451(-)	14.1538	6.07184	36.5347	24.8516	15.8989	tRNA-Leu-CAA-2-1	tRNA
chr6:27573440-27573444(-)	7.8632	4.33703	140.518	154.632	0	tRNA-Leu-CAA-2-1	tRNA
chr6:27573421-27573424(-)	5.76634	4.33703	109.604	157.393	0	tRNA-Leu-CAA-2-1	tRNA
chr6:27570365-27570369(-)	234.323	1154.52	337.244	698.606	118.924	tRNA-Leu-CAA-3-1	tRNA
chr6:27570358-27570364(-)	104.843	351.299	458.089	1325.42	20.3506	tRNA-Leu-CAA-3-1	tRNA
chr6:27570379-27570382(-)	19.3959	9.54147	5.62073	27.6129	26.7102	tRNA-Leu-CAA-3-1	tRNA
chr6:27570371-27570375(-)	0	6.07184	75.8799	212.619	6.35957	tRNA-Leu-CAA-3-1	tRNA
chr6:27570408-27570414(-)	0	0	19.6726	16.5677	76.9508	tRNA-Leu-CAA-3-1	tRNA
chr6:27570392-27570395(-)	0	0	22.4829	35.8967	17.8068	tRNA-Leu-CAA-3-1	tRNA
chr6:27570419-27570422(-)	0	0	5.62073	11.0452	13.3551	tRNA-Leu-CAA-3-1	tRNA
chr1:249168137-249168141(+)	645.306	319.205	272.605	328.593	96.0295	tRNA-Leu-CAA-4-1	tRNA
chr1:249168142-249168148(+)	597.603	183.89	767.23	624.051	33.0698	tRNA-Leu-CAA-4-1	tRNA
chr1:249168125-249168128(+)	9.96005	0	14.0518	0	13.3551	tRNA-Leu-CAA-4-1	tRNA
chr1:249168132-249168135(+)	0	0	87.1213	38.658	5.08766	tRNA-Leu-CAA-4-1	tRNA
chr1:249168111-249168114(+)	0	0	19.6726	22.0903	13.9911	tRNA-Leu-CAA-4-1	tRNA
chr1:161500149-161500153(-)	308.237	176.951	163.001	138.064	157.717	tRNA-Leu-CAG-1-6	tRNA
chr1:161500142-161500148(-)	218.073	131.846	222.019	171.2	23.5304	tRNA-Leu-CAG-1-6	tRNA
chr6:26521496-26521500(+)	363.804	332.216	202.346	251.277	68.6834	tRNA-Leu-CAG-1-7	tRNA
chr6:26521501-26521507(+)	186.62	195.166	300.709	422.477	33.0698	tRNA-Leu-CAG-1-7	tRNA
chr6:26521490-26521493(+)	0	0	36.5347	27.6129	5.08766	tRNA-Leu-CAG-1-7	tRNA
chr16:57333923-57333927(+)	234.323	235.067	165.812	242.993	36.2496	tRNA-Leu-CAG-2-1	tRNA
chr16:57333928-57333934(+)	155.691	160.47	368.158	364.49	0	tRNA-Leu-CAG-2-1	tRNA
chr16:57334409-57334413(-)	988.142	1089.46	862.782	604.722	105.569	tRNA-Leu-CAG-2-2	tRNA
chr16:57334402-57334408(-)	543.609	432.836	1576.61	1402.73	24.1664	tRNA-Leu-CAG-2-2	tRNA
chr16:57334422-57334425(-)	8.38741	0	39.3451	19.329	8.26744	tRNA-Leu-CAG-2-2	tRNA
chr16:57334416-57334419(-)	6.81477	0	118.035	149.11	0	tRNA-Leu-CAG-2-2	tRNA
chr16:57334396-57334399(-)	0	13.0111	255.743	226.426	0	tRNA-Leu-CAG-2-2	tRNA
chr6:144537744-144537748(+)	427.758	479.676	89.9317	173.961	70.5912	tRNA-Leu-TAA-1-1	tRNA
chr6:144537749-144537752(+)	292.511	283.642	154.57	168.439	0	tRNA-Leu-TAA-1-1	tRNA
chr6:144537739-144537742(+)	0	0	53.3969	30.3742	38.7934	tRNA-Leu-TAA-1-1	tRNA
chr6:144537732-144537735(+)	0	0	22.4829	5.52258	8.9034	tRNA-Leu-TAA-1-1	tRNA
chr6:27688916-27688919(-)	81.253	42.5029	5.62073	0	69.9553	tRNA-Leu-TAA-2-1	tRNA
chr6:27688911-27688914(-)	51.3729	51.177	30.914	0	0	tRNA-Leu-TAA-2-1	tRNA
chr11:59319288-59319292(+)	367.998	579.427	73.0695	77.3161	37.5215	tRNA-Leu-TAA-3-1	tRNA
chr11:59319293-59319299(+)	177.708	226.393	146.139	63.5096	0	tRNA-Leu-TAA-3-1	tRNA
chr11:59319283-59319286(+)	0	0	42.1555	19.329	19.0787	tRNA-Leu-TAA-3-1	tRNA
chr6:27198352-27198361(-)	57.1392	91.0776	216.398	284.413	158.353	tRNA-Leu-TAA-4-1	tRNA
chr6:27198347-27198350(-)	7.8632	13.0111	11.2415	41.4193	0	tRNA-Leu-TAA-4-1	tRNA
chr11:113433008-113433011(-)	78.1077	27.757	44.9658	71.7935	0	tRNA-Leu-TAA-chr11-12	tRNA
chr17:8023649-8023653(-)	420.943	483.145	179.863	185.006	66.7755	tRNA-Leu-TAG-1-1	tRNA
chr17:8023642-8023648(-)	290.938	310.531	494.624	397.625	19.7147	tRNA-Leu-TAG-1-1	tRNA
chr14:21093588-21093592(+)	197.628	240.271	73.0695	88.3612	100.481	tRNA-Leu-TAG-2-1	tRNA
chr14:21093593-21093596(+)	83.3499	125.774	56.2073	57.987	18.4428	tRNA-Leu-TAG-2-1	tRNA
chr14:21093583-21093586(+)	0	0	19.6726	8.28386	15.8989	tRNA-Leu-TAG-2-1	tRNA
chr16:22207049-22207053(-)	176.66	309.664	258.554	372.774	73.771	tRNA-Leu-TAG-3-1	tRNA
chr16:22207042-22207048(-)	54.5182	144.857	848.73	825.625	43.2451	tRNA-Leu-TAG-3-1	tRNA
chr16:22207062-22207065(-)	0	0	22.4829	16.5677	14.627	tRNA-Leu-TAG-3-1	tRNA
chr14:58706631-58706634(-)	296.705	329.614	44.9658	24.8516	117.652	tRNA-Lys-CTT-1-1	tRNA
chr14:58706626-58706629(-)	46.655	64.188	39.3451	30.3742	0	tRNA-Lys-CTT-1-1	tRNA
chr14:58706635-58706639(-)	0	0	81.5006	41.4193	15.263	tRNA-Lys-CTT-1-1	tRNA
chr15:79152954-79152958(+)	551.996	340.023	67.4488	44.1806	265.83	tRNA-Lys-CTT-1-2	tRNA
chr15:79152959-79152962(+)	67.0993	58.1162	25.2933	49.7032	7.63148	tRNA-Lys-CTT-1-2	tRNA
chr15:79152949-79152953(+)	0	0	101.173	22.0903	29.254	tRNA-Lys-CTT-1-2	tRNA
chr1:165566205-165566208(+)	5.76634	0	11.2415	11.0452	0	tRNA-Lys-CTT-13-1	tRNA
chr1:145395539-145395543(-)	504.817	395.537	81.5006	69.0322	115.744	tRNA-Lys-CTT-2-1	tRNA
chr1:145395535-145395538(-)	65.5266	67.6577	67.4488	85.5999	5.08766	tRNA-Lys-CTT-2-1	tRNA
chr1:145395544-145395548(-)	0	0	106.794	27.6129	10.8113	tRNA-Lys-CTT-2-1	tRNA
chr5:180634805-180634809(+)	396.829	733.825	56.2073	63.5096	90.3059	tRNA-Lys-CTT-2-2	tRNA
chr5:180634810-180634813(+)	59.2361	91.0776	36.5347	55.2258	0	tRNA-Lys-CTT-2-2	tRNA
chr5:180634799-180634803(+)	0	0	112.415	46.9419	8.26744	tRNA-Lys-CTT-2-2	tRNA
chr5:180648996-180649000(-)	343.884	454.521	36.5347	38.658	68.0474	tRNA-Lys-CTT-2-3	tRNA
chr5:180648992-180648995(-)	40.8886	58.9836	16.8622	41.4193	0	tRNA-Lys-CTT-2-3	tRNA
chr5:180649001-180649005(-)	0	0	56.2073	19.329	5.08766	tRNA-Lys-CTT-2-3	tRNA
chr6:26556824-26556828(+)	352.271	292.316	50.5866	35.8967	107.477	tRNA-Lys-CTT-2-4	tRNA
chr6:26556818-26556822(+)	0	0	64.6384	11.0452	4.4517	tRNA-Lys-CTT-2-4	tRNA
chr16:3225742-3225746(+)	424.613	412.885	64.6384	80.0773	98.5733	tRNA-Lys-CTT-2-5	tRNA
chr16:3225747-3225750(+)	65.0024	91.945	28.1036	49.7032	0	tRNA-Lys-CTT-2-5	tRNA
chr16:3225737-3225741(+)	0	0	73.0695	13.8064	8.26744	tRNA-Lys-CTT-2-5	tRNA
chr16:3207423-3207427(-)	527.358	602.847	101.173	33.1355	119.56	tRNA-Lys-CTT-3-1	tRNA
chr16:3207419-3207422(-)	106.939	105.824	84.3109	44.1806	0	tRNA-Lys-CTT-3-1	tRNA
chr16:3241551-3241554(+)	244.807	249.813	28.1036	27.6129	85.8542	tRNA-Lys-CTT-4-1	tRNA
chr16:3241556-3241559(+)	37.7433	40.7681	39.3451	5.52258	0	tRNA-Lys-CTT-4-1	tRNA
chr16:3241546-3241550(+)	0	0	59.0177	8.28386	4.4517	tRNA-Lys-CTT-4-1	tRNA
chr16:3230573-3230576(-)	28.3075	6.07184	14.0518	0	48.3327	tRNA-Lys-CTT-5-1	tRNA
chr16:73512234-73512237(-)	5.76634	18.2155	0	0	10.8113	tRNA-Lys-TTT-1-1	tRNA
chr1:204475705-204475709(+)	68.1477	104.956	47.7762	35.8967	99.8453	tRNA-Lys-TTT-3-1	tRNA
chr1:204475699-204475703(+)	0	0	22.4829	16.5677	20.9866	tRNA-Lys-TTT-3-1	tRNA
chr1:204476175-204476179(-)	127.908	172.614	47.7762	30.3742	126.555	tRNA-Lys-TTT-3-2	tRNA
chr1:204476181-204476185(-)	0	0	44.9658	35.8967	19.7147	tRNA-Lys-TTT-3-2	tRNA
chr1:204476171-204476174(-)	0	6.93925	8.43109	11.0452	10.8113	tRNA-Lys-TTT-3-2	tRNA
chr6:28918856-28918859(+)	15.7264	25.1548	0	0	119.56	tRNA-Lys-TTT-3-3	tRNA
chr11:59327825-59327829(-)	59.2361	65.0554	5.62073	0	89.6699	tRNA-Lys-TTT-3-4	tRNA
chr17:8022523-8022526(+)	38.7918	52.9118	19.6726	19.329	143.09	tRNA-Lys-TTT-3-5	tRNA
chr17:8022517-8022521(+)	0	0	39.3451	22.0903	20.9866	tRNA-Lys-TTT-3-5	tRNA
chr17:8022528-8022531(+)	0	0	16.8622	16.5677	5.08766	tRNA-Lys-TTT-3-5	tRNA
chr6:27559611-27559614(-)	57.1392	63.3206	8.43109	5.52258	17.1708	tRNA-Lys-TTT-4-1	tRNA
chr11:59323952-59323956(+)	19.3959	54.6466	0	0	29.254	tRNA-Lys-TTT-5-1	tRNA
chr6:27302787-27302790(-)	83.3499	39.0333	8.43109	22.0903	136.731	tRNA-Lys-TTT-6-1	tRNA
chr6:27302792-27302795(-)	0	0	39.3451	35.8967	65.5036	tRNA-Lys-TTT-6-1	tRNA
chr6:28715571-28715575(+)	0	0	59.0177	35.8967	21.6225	tRNA-Lys-TTT-7-1	tRNA
chr6:28715565-28715569(+)	0	0	5.62073	8.28386	23.5304	tRNA-Lys-TTT-7-1	tRNA
chr8:124169487-124169491(-)	214.927	264.559	112.415	69.0322	220.677	tRNA-Met-CAT-1-1	tRNA
chr8:124169483-124169486(-)	136.295	176.951	73.0695	196.051	12.7191	tRNA-Met-CAT-1-1	tRNA
chr8:124169494-124169497(-)	0	0	39.3451	27.6129	8.26744	tRNA-Met-CAT-1-1	tRNA
chr16:71460446-71460450(+)	16.7748	63.3206	33.7244	41.4193	57.2361	tRNA-Met-CAT-2-1	tRNA
chr6:28912402-28912405(+)	0	4.33703	11.2415	11.0452	137.367	tRNA-Met-CAT-3-1	tRNA
chr6:28921060-28921063(-)	13.1053	26.0222	14.0518	0	220.041	tRNA-Met-CAT-3-2	tRNA
chr6:28921077-28921080(-)	8.38741	6.93925	14.0518	0	12.0832	tRNA-Met-CAT-3-2	tRNA
chr6:28921055-28921058(-)	0	11.2763	193.915	165.677	19.7147	tRNA-Met-CAT-3-2	tRNA
chr6:28921066-28921069(-)	0	0	11.2415	8.28386	13.9911	tRNA-Met-CAT-3-2	tRNA
chr16:87417645-87417649(-)	951.971	1277.69	292.278	397.625	268.374	tRNA-Met-CAT-6-1	tRNA
chr16:87417641-87417644(-)	286.22	304.46	165.812	439.045	12.7191	tRNA-Met-CAT-6-1	tRNA
chr16:87417651-87417655(-)	0	0	168.622	173.961	25.4383	tRNA-Met-CAT-6-1	tRNA
chr16:87417659-87417662(-)	0	0	11.2415	16.5677	17.8068	tRNA-Met-CAT-6-1	tRNA
chr11:59324988-59324991(-)	7.33898	26.0222	0	13.8064	89.034	tRNA-Phe-GAA-1-3	tRNA
chr11:59324983-59324986(-)	0	0	25.2933	5.52258	50.8766	tRNA-Phe-GAA-1-3	tRNA
chr12:125412406-125412410(-)	25.6864	39.9007	36.5347	44.1806	153.902	tRNA-Phe-GAA-1-4	tRNA
chr12:125412402-125412405(-)	0	6.07184	16.8622	16.5677	12.7191	tRNA-Phe-GAA-1-4	tRNA
chr12:125412413-125412416(-)	0	0	5.62073	22.0903	10.1753	tRNA-Phe-GAA-1-4	tRNA
chr13:95201922-95201925(-)	17.8232	53.7792	16.8622	13.8064	153.266	tRNA-Phe-GAA-1-5	tRNA
chr13:95201917-95201920(-)	0	6.07184	25.2933	46.9419	10.1753	tRNA-Phe-GAA-1-5	tRNA
chr19:1383379-1383382(-)	6.81477	0	0	5.52258	24.1664	tRNA-Phe-GAA-1-6	tRNA
chr11:59333870-59333880(-)	146.255	218.586	28.1036	57.987	159.625	tRNA-Phe-GAA-2-1	tRNA
chr11:59333866-59333869(-)	22.5412	43.3703	87.1213	44.1806	22.8945	tRNA-Phe-GAA-2-1	tRNA
chr6:28775623-28775626(-)	0	0	67.4488	57.987	7.63148	tRNA-Phe-GAA-3-1	tRNA
chr11:75946611-75946614(+)	0	0	16.8622	5.52258	11.4472	tRNA-Pro-AGG-2-4	tRNA
chr14:21081573-21081576(-)	0	0	8.43109	13.8064	5.08766	tRNA-Pro-AGG-2-6	tRNA
chr1:167684011-167684014(+)	0	4.33703	5.62073	0	139.275	tRNA-Pro-CGG-1-1	tRNA
chr1:167684016-167684019(+)	0	0	30.914	19.329	31.1619	tRNA-Pro-CGG-1-1	tRNA
chr17:8126169-8126172(-)	0	0	5.62073	8.28386	20.9866	tRNA-Pro-CGG-1-3	tRNA
chr6:27059575-27059578(+)	0	0	16.8622	11.0452	10.1753	tRNA-Pro-CGG-2-1	tRNA
chr14:21101219-21101222(+)	0	0	5.62073	16.5677	5.08766	tRNA-Pro-TGG-1-1	tRNA
chr14:21152229-21152232(+)	0	0	19.6726	13.8064	24.1664	tRNA-Pro-TGG-3-2	tRNA
chr16:3208977-3208980(+)	0	0	25.2933	11.0452	6.35957	tRNA-Pro-TGG-3-3	tRNA
chr6:27261722-27261725(+)	4.1937	0	5.62073	0	76.3148	tRNA-Ser-ACT-1-1	tRNA
chr6:27509572-27509575(-)	4.71792	0	0	5.52258	14.627	tRNA-Ser-AGA-1-1	tRNA
chr6:27509567-27509570(-)	0	5.20444	16.8622	19.329	4.4517	tRNA-Ser-AGA-1-1	tRNA
chr6:26327870-26327879(+)	22.0169	42.5029	11.2415	22.0903	226.401	tRNA-Ser-AGA-2-1	tRNA
chr6:26327881-26327884(+)	15.2022	48.5747	33.7244	30.3742	32.4338	tRNA-Ser-AGA-2-1	tRNA
chr6:27446655-27446658(+)	18.8717	26.8896	25.2933	8.28386	18.4428	tRNA-Ser-AGA-2-2	tRNA
chr6:27446650-27446653(+)	9.96005	10.4089	0	8.28386	82.0385	tRNA-Ser-AGA-2-2	tRNA
chr6:27463657-27463660(+)	50.3245	38.1659	16.8622	24.8516	50.8766	tRNA-Ser-AGA-2-3	tRNA
chr6:27463652-27463655(+)	30.4044	15.6133	14.0518	0	136.731	tRNA-Ser-AGA-2-3	tRNA
chr6:27470882-27470885(+)	0	0	36.5347	11.0452	4.4517	tRNA-Ser-AGA-2-4	tRNA
chr8:96281903-96281906(-)	61.3329	65.9229	8.43109	22.0903	43.881	tRNA-Ser-AGA-2-5	tRNA
chr8:96281898-96281901(-)	48.2276	72.8621	30.914	24.8516	26.0742	tRNA-Ser-AGA-2-5	tRNA
chr17:8129941-8129944(-)	23.5896	43.3703	39.3451	30.3742	36.2496	tRNA-Ser-AGA-2-6	tRNA
chr17:8129946-8129949(-)	14.1538	33.8288	0	0	68.6834	tRNA-Ser-AGA-2-6	tRNA
chr6:27500051-27500054(+)	0	4.33703	8.43109	5.52258	0	tRNA-Ser-AGA-3-1	tRNA
chr6:27521210-27521213(-)	29.3559	32.9614	0	0	15.8989	tRNA-Ser-AGA-4-1	tRNA
chr6:27521205-27521208(-)	19.3959	58.1162	25.2933	35.8967	6.35957	tRNA-Ser-AGA-4-1	tRNA
chr17:8042217-8042220(-)	45.6065	41.6355	11.2415	11.0452	132.915	tRNA-Ser-CGA-1-1	tRNA
chr17:8042212-8042215(-)	37.2191	64.188	42.1555	49.7032	38.1574	tRNA-Ser-CGA-1-1	tRNA
chr6:27177687-27177690(+)	6.81477	27.757	11.2415	8.28386	48.9687	tRNA-Ser-CGA-2-1	tRNA
chr6:27177692-27177695(+)	6.29056	45.9725	59.0177	63.5096	10.1753	tRNA-Ser-CGA-2-1	tRNA
chr6:27640242-27640245(-)	137.868	168.277	101.173	270.606	10.8113	tRNA-Ser-CGA-3-1	tRNA
chr6:27640246-27640250(-)	98.0278	156.133	30.914	52.4645	58.508	tRNA-Ser-CGA-3-1	tRNA
chr12:56584212-56584215(+)	18.3475	35.5636	14.0518	8.28386	10.8113	tRNA-Ser-CGA-4-1	tRNA
chr12:56584207-56584210(+)	15.2022	17.3481	0	0	90.9419	tRNA-Ser-CGA-4-1	tRNA
chr6:27065144-27065148(+)	18.3475	88.4754	33.7244	16.5677	324.974	tRNA-Ser-GCT-1-1	tRNA
chr6:27065149-27065152(+)	0	52.9118	5.62073	27.6129	57.2361	tRNA-Ser-GCT-1-1	tRNA
chr6:27065138-27065141(+)	0	0	8.43109	5.52258	33.7057	tRNA-Ser-GCT-1-1	tRNA
chr11:66115650-66115653(+)	119.521	159.603	30.914	30.3742	163.441	tRNA-Ser-GCT-3-1	tRNA
chr11:66115655-66115658(+)	83.8741	126.641	59.0177	99.4064	7.63148	tRNA-Ser-GCT-3-1	tRNA
chr11:66115644-66115647(+)	0	0	14.0518	8.28386	12.0832	tRNA-Ser-GCT-3-1	tRNA
chr6:28565134-28565138(-)	51.3729	84.1384	39.3451	27.6129	59.78	tRNA-Ser-GCT-4-1	tRNA
chr6:28565130-28565133(-)	6.29056	35.5636	14.0518	8.28386	13.9911	tRNA-Ser-GCT-4-1	tRNA
chr6:28565141-28565144(-)	0	0	5.62073	8.28386	5.72361	tRNA-Ser-GCT-4-1	tRNA
chr15:40886041-40886044(-)	48.2276	35.5636	30.914	30.3742	14.627	tRNA-Ser-GCT-4-2	tRNA
chr15:40886036-40886039(-)	18.8717	12.1437	87.1213	91.1225	0	tRNA-Ser-GCT-4-2	tRNA
chr17:8090243-8090246(+)	18.8717	31.2266	14.0518	22.0903	26.0742	tRNA-Ser-GCT-4-3	tRNA
chr17:8090248-8090251(+)	4.71792	10.4089	39.3451	60.7483	0	tRNA-Ser-GCT-4-3	tRNA
chr6:28180874-28180877(+)	11.0085	6.93925	19.6726	11.0452	36.2496	tRNA-Ser-GCT-5-1	tRNA
chr6:28180879-28180882(+)	0	0	109.604	135.303	4.4517	tRNA-Ser-GCT-5-1	tRNA
chr6:28180868-28180871(+)	0	0	11.2415	8.28386	5.72361	tRNA-Ser-GCT-5-1	tRNA
chr6:26305736-26305739(-)	36.6949	67.6577	61.828	22.0903	69.9553	tRNA-Ser-GCT-6-1	tRNA
chr6:26305731-26305734(-)	4.71792	37.2985	67.4488	52.4645	45.7889	tRNA-Ser-GCT-6-1	tRNA
chr10:69524314-69524323(+)	42.9855	102.354	22.4829	19.329	103.025	tRNA-Ser-TGA-1-1	tRNA
chr10:69524325-69524328(+)	15.2022	70.2599	50.5866	52.4645	11.4472	tRNA-Ser-TGA-1-1	tRNA
chr6:26312837-26312840(-)	34.5981	43.3703	22.4829	16.5677	12.0832	tRNA-Ser-TGA-3-1	tRNA
chr6:26312842-26312845(-)	11.0085	25.1548	8.43109	11.0452	54.0564	tRNA-Ser-TGA-3-1	tRNA
chr6:27473620-27473623(-)	22.5412	91.945	16.8622	35.8967	8.26744	tRNA-Ser-TGA-4-1	tRNA
chr6:27473625-27473628(-)	18.8717	78.9339	8.43109	30.3742	94.1216	tRNA-Ser-TGA-4-1	tRNA
chr17:8090529-8090532(+)	25.1622	10.4089	11.2415	13.8064	466.157	tRNA-Thr-AGT-1-1	tRNA
chr17:8090534-8090537(+)	0	0	67.4488	24.8516	305.259	tRNA-Thr-AGT-1-1	tRNA
chr17:8090523-8090526(+)	0	0	14.0518	5.52258	25.4383	tRNA-Thr-AGT-1-1	tRNA
chr19:33668019-33668022(+)	0	0	19.6726	5.52258	30.5259	tRNA-Thr-AGT-1-3	tRNA
chr16:14379799-14379802(+)	4.71792	7.80665	11.2415	11.0452	34.3417	tRNA-Thr-CGT-2-1	tRNA
chr16:14379804-14379807(+)	0	0	78.6902	69.0322	4.4517	tRNA-Thr-CGT-2-1	tRNA
chr16:14379793-14379797(+)	0	0	33.7244	44.1806	27.3462	tRNA-Thr-CGT-2-1	tRNA
chr17:29877142-29877145(+)	5.24213	4.33703	16.8622	13.8064	55.9642	tRNA-Thr-CGT-4-1	tRNA
chr6:27586186-27586189(+)	6.29056	0	11.2415	5.52258	80.1306	tRNA-Thr-CGT-5-1	tRNA
chr6:28442342-28442345(-)	0	0	25.2933	38.658	32.4338	tRNA-Thr-TGT-1-1	tRNA
chr1:222638402-222638405(+)	4.71792	5.20444	50.5866	22.0903	22.8945	tRNA-Thr-TGT-2-1	tRNA
chr1:222638397-222638400(+)	0	4.33703	14.0518	33.1355	160.261	tRNA-Thr-TGT-2-1	tRNA
chr14:21081966-21081970(-)	44.5581	63.3206	19.6726	11.0452	92.8497	tRNA-Thr-TGT-3-1	tRNA
chr14:21081962-21081965(-)	26.7349	43.3703	73.0695	41.4193	16.5349	tRNA-Thr-TGT-3-1	tRNA
chr14:21149899-21149903(+)	27.2591	13.8785	30.914	13.8064	288.089	tRNA-Thr-TGT-5-1	tRNA
chr14:21149904-21149907(+)	13.1053	11.2763	103.983	124.258	149.45	tRNA-Thr-TGT-5-1	tRNA
chr5:180618700-180618703(-)	14.1538	22.5526	238.881	284.413	83.9463	tRNA-Thr-TGT-6-1	tRNA
chr5:180618705-180618708(-)	6.81477	5.20444	14.0518	5.52258	194.603	tRNA-Thr-TGT-6-1	tRNA
chr17:19411548-19411551(+)	0	0	8.43109	13.8064	108.113	tRNA-Trp-CCA-2-1	tRNA
chr17:8089730-8089733(+)	9.96005	10.4089	61.828	82.8386	225.765	tRNA-Trp-CCA-3-3	tRNA
chr17:8089725-8089728(+)	5.76634	0	5.62073	5.52258	241.664	tRNA-Trp-CCA-3-3	tRNA
chr6:26569148-26569158(+)	174.563	100.619	109.604	63.5096	607.975	tRNA-Tyr-GTA-1-1	tRNA
chr6:26569159-26569162(+)	31.977	29.4918	67.4488	85.5999	266.466	tRNA-Tyr-GTA-1-1	tRNA
chr6:26569138-26569141(+)	7.33898	4.33703	0	0	85.2182	tRNA-Tyr-GTA-1-1	tRNA
chr2:27273710-27273720(+)	676.235	1261.21	188.294	201.574	241.028	tRNA-Tyr-GTA-2-1	tRNA
chr2:27273721-27273727(+)	62.3814	86.7406	151.76	242.993	17.1708	tRNA-Tyr-GTA-2-1	tRNA
chr2:27273706-27273709(+)	5.76634	0	14.0518	13.8064	24.8023	tRNA-Tyr-GTA-2-1	tRNA
chr6:26577398-26577401(+)	7.33898	0	0	5.52258	96.0295	tRNA-Tyr-GTA-3-1	tRNA
chr14:21125640-21125650(-)	256.864	516.107	61.828	104.929	82.6744	tRNA-Tyr-GTA-4-1	tRNA
chr8:67025672-67025676(+)	452.396	574.223	112.415	160.155	97.9374	tRNA-Tyr-GTA-5-1	tRNA
chr8:67025677-67025683(+)	49.8002	23.42	98.3628	102.168	0	tRNA-Tyr-GTA-5-1	tRNA
chr8:67026289-67026293(+)	183.999	126.641	56.2073	44.1806	229.58	tRNA-Tyr-GTA-5-2	tRNA
chr8:67026294-67026297(+)	12.5811	0	11.2415	0	8.9034	tRNA-Tyr-GTA-5-2	tRNA
chr14:21121275-21121285(-)	622.765	739.897	118.035	99.4064	257.563	tRNA-Tyr-GTA-5-3	tRNA
chr14:21121268-21121274(-)	54.5182	41.6355	132.087	52.4645	5.72361	tRNA-Tyr-GTA-5-3	tRNA
chr14:21131368-21131378(-)	600.748	1608.17	123.656	162.916	167.257	tRNA-Tyr-GTA-5-4	tRNA
chr14:21131361-21131367(-)	69.1961	97.1495	163.001	138.064	5.72361	tRNA-Tyr-GTA-5-4	tRNA
chr14:21151497-21151502(+)	334.972	400.742	53.3969	38.658	43.881	tRNA-Tyr-GTA-5-5	tRNA
chr14:21151503-21151506(+)	25.1622	17.3481	47.7762	11.0452	0	tRNA-Tyr-GTA-5-5	tRNA
chr14:21151492-21151495(+)	0	0	16.8622	11.0452	6.99553	tRNA-Tyr-GTA-5-5	tRNA
chr6:26595168-26595171(+)	34.0738	10.4089	11.2415	5.52258	117.652	tRNA-Tyr-GTA-6-1	tRNA
chr6:26595173-26595176(+)	4.71792	0	11.2415	8.28386	19.7147	tRNA-Tyr-GTA-6-1	tRNA
chr14:21128134-21128138(-)	204.443	783.268	42.1555	38.658	68.6834	tRNA-Tyr-GTA-7-1	tRNA
chr6:26575865-26575868(+)	20.9685	4.33703	0	5.52258	29.89	tRNA-Tyr-GTA-8-1	tRNA
chr6:26575870-26575873(+)	0	0	28.1036	13.8064	24.8023	tRNA-Tyr-GTA-8-1	tRNA
chr1:7990357-7990360(-)	57.1392	33.8288	101.173	24.8516	31.1619	tRNA-Und-NNN-4-1	tRNA
chr3:169490073-169490076(+)	0	0	25.2933	24.8516	95.3936	tRNA-Val-AAC-1-1	tRNA
chr5:180596665-180596668(+)	0	0	5.62073	5.52258	4.4517	tRNA-Val-AAC-1-3	tRNA
chr5:180645283-180645286(-)	0	0	5.62073	8.28386	36.2496	tRNA-Val-AAC-1-4	tRNA
chr6:28703224-28703227(-)	190.289	150.061	33.7244	38.658	101.753	tRNA-Val-AAC-6-1	tRNA
chr6:28703219-28703222(-)	96.9794	62.4532	356.916	204.335	0	tRNA-Val-AAC-6-1	tRNA
chr6:28703229-28703234(-)	0	0	39.3451	16.5677	62.9597	tRNA-Val-AAC-6-1	tRNA
chr1:161369503-161369506(-)	0	0	30.914	44.1806	206.05	tRNA-Val-CAC-1-1	tRNA
chr5:180600705-180600708(+)	0	0	28.1036	27.6129	86.4902	tRNA-Val-CAC-1-4	tRNA
chr19:4724665-4724668(-)	42.4613	33.8288	25.2933	19.329	153.266	tRNA-Val-CAC-3-1	tRNA
chr19:4724660-4724663(-)	4.71792	15.6133	28.1036	22.0903	31.7979	tRNA-Val-CAC-3-1	tRNA
chr19:4724671-4724674(-)	0	0	5.62073	11.0452	24.8023	tRNA-Val-CAC-3-1	tRNA
chr1:149294684-149294687(-)	4.71792	0	30.914	44.1806	112.564	tRNA-Val-CAC-8-1	tRNA
chr11:59318120-59318123(-)	9.96005	7.80665	8.43109	8.28386	24.8023	tRNA-Val-TAC-1-1	tRNA
chrX:18693047-18693050(-)	27.7833	32.094	11.2415	8.28386	24.8023	tRNA-Val-TAC-1-2	tRNA
chr11:59318477-59318481(-)	214.403	257.62	61.828	69.0322	188.879	tRNA-Val-TAC-2-1	tRNA
chr11:59318473-59318476(-)	17.8232	32.094	28.1036	16.5677	17.8068	tRNA-Val-TAC-2-1	tRNA
chr11:59318483-59318487(-)	0	0	73.0695	35.8967	10.8113	tRNA-Val-TAC-2-1	tRNA
chr10:5895691-5895695(-)	14.1538	137.05	19.6726	27.6129	89.034	tRNA-Val-TAC-3-1	tRNA
chr10:5895711-5895714(-)	5.76634	0	5.62073	8.28386	8.9034	tRNA-Val-TAC-3-1	tRNA
chr10:5895697-5895701(-)	0	0	8.43109	22.0903	6.99553	tRNA-Val-TAC-3-1	tRNA
chr3:139107181-139107184(+)	0	0	5.62073	8.28386	9.53936	U6	snRNA
chr4:83298449-83298455(+)	4.1937	14.7459	5.62073	0	13.9911	AluJb	SINE
chr15:60420540-60420543(+)	0	0	73.0695	207.097	9.53936	MIR	SINE
chr14:89915318-89915322(+)	26.7349	31.2266	36.5347	24.8516	0	MIR3	SINE
chr16:26193090-26193093(+)	56.0908	28.6244	33.7244	55.2258	0	MIRb	SINE
chr10:105370641-105370644(-)	8.38741	6.07184	0	8.28386	0	MIRb	SINE
chr22:35812067-35812070(+)	6.81477	37.2985	0	0	4.4517	MIRb	SINE
chr4:162817001-162817004(-)	0	4.33703	11.2415	0	9.53936	MIRb	SINE
chr3:12837877-12837880(-)	11.0085	0	0	13.8064	6.35957	MIRc	SINE
chr11:130329999-130330002(+)	9.43583	0	8.43109	30.3742	0	MIRc	SINE
chr2:133011937-133011940(-)	6.29056	0	25.2933	88.3612	0	SSU-rRNA_Hsa	rRNA
chr2:122444105-122444108(+)	13.6295	19.0829	5.62073	0	0	AC018737.1	ncRNA
chr12:32068602-32068605(-)	18.8717	6.93925	0	8.28386	0	AC023050.1	ncRNA
chr5:71945982-71945985(-)	9.96005	10.4089	5.62073	5.52258	0	CTC-347C20.2	ncRNA
chr12:5502138-5502141(+)	19.9201	9.54147	22.4829	41.4193	0	RP11-1038A11.1	ncRNA
chr8:16604700-16604703(-)	12.5811	31.2266	0	0	5.72361	RP11-13N12.1	ncRNA
chr6:10887829-10887833(+)	4.71792	16.4807	19.6726	11.0452	13.3551	RP11-637O19.3	ncRNA
chr4:65819440-65819443(-)	14.1538	23.42	0	5.52258	0	RP11-707A18.1	ncRNA
chr5:180692667-180692670(+)	25.1622	36.4311	53.3969	41.4193	96.6655	TRIM52-AS1	ncRNA
chr5:140098532-140098536(+)	0	0	36.5347	80.0773	35.6136	VTRNA1-2	ncRNA
chr5:140098539-140098542(+)	0	0	47.7762	55.2258	6.99553	VTRNA1-2	ncRNA
chr3:58249524-58249527(+)	0	26.8896	11.2415	5.52258	0	ABHD6	mRNA
chrX:129299243-129299246(-)	0	4.33703	28.1036	11.0452	0	AIFM1	mRNA
chr19:40768426-40768429(-)	8.91162	59.851	8.43109	154.632	7.63148	AKT2	mRNA
chr8:145808828-145808831(-)	0	4.33703	22.4829	27.6129	19.7147	ARHGAP39	mRNA
chr3:57077097-57077100(-)	7.8632	12.1437	11.2415	41.4193	0	ARHGEF3	mRNA
chr1:10757025-10757028(-)	0	0	19.6726	13.8064	33.7057	CASZ1	mRNA
chr5:176012343-176012346(+)	30.9286	20.8177	11.2415	13.8064	0	CDHR2	mRNA
chr8:19602847-19602850(+)	7.8632	4.33703	0	22.0903	0	CSGALNACT1	mRNA
chr3:183978451-183978455(-)	40.3644	18.2155	157.38	35.8967	31.1619	ECE2	mRNA
chr10:87770235-87770238(-)	9.96005	0	5.62073	5.52258	0	GRID1	mRNA
chr6:76736041-76736044(-)	27.2591	26.8896	5.62073	5.52258	36.8855	IMPG1	mRNA
chr7:120280042-120280048(+)	11.5327	8.67406	56.2073	71.7935	0	KCND2	mRNA
chr12:71888869-71888873(+)	37.7433	28.6244	44.9658	24.8516	0	LGR5	mRNA
chr4:62293804-62293807(+)	0	0	14.0518	24.8516	18.4428	LPHN3	mRNA
chr20:15966382-15966385(+)	10.4843	5.20444	8.43109	0	0	MACROD2	mRNA
chr17:44067299-44067302(+)	16.7748	10.4089	0	27.6129	0	MAPT	mRNA
chr5:177546817-177546820(+)	0	0	16.8622	35.8967	27.3462	N4BP3	mRNA
chr9:32567257-32567260(-)	6.29056	4.33703	5.62073	8.28386	14.627	NDUFB6	mRNA
chr2:110925496-110925499(-)	11.5327	5.20444	16.8622	35.8967	0	NPHP1	mRNA
chr19:50412251-50412254(-)	0	5.20444	5.62073	27.6129	11.4472	NUP62	mRNA
chr6:13287510-13287513(+)	13.1053	9.54147	11.2415	5.52258	0	PHACTR1	mRNA
chr14:36016528-36016531(-)	9.96005	4.33703	16.8622	8.28386	0	RALGAPA1	mRNA
chr11:31848909-31848912(+)	0	7.80665	19.6726	55.2258	27.9821	RCN1	mRNA
chr22:29847084-29847087(-)	21.4927	0	8.43109	5.52258	0	RFPL1S	mRNA
chr11:117057260-117057263(+)	11.5327	0	11.2415	16.5677	0	SIDT2	mRNA
chr6:3296947-3296950(-)	0	8.67406	11.2415	16.5677	13.3551	SLC22A23	mRNA
chr16:68978626-68978629(+)	16.7748	8.67406	11.2415	5.52258	13.9911	TANGO6	mRNA
chr11:67235107-67235110(-)	0	0	33.7244	5.52258	19.7147	TMEM134	mRNA
chr5:110034217-110034220(-)	0	0	16.8622	22.0903	19.7147	TMEM232	mRNA
chr8:125371016-125371019(-)	8.91162	4.33703	16.8622	8.28386	0	TMEM65	mRNA
chr1:113050923-113050926(+)	4.1937	4.33703	0	0	27.9821	WNT2B	mRNA
chr7:138790218-138790222(-)	55.5666	47.7073	64.6384	41.4193	0	ZC3HAV1	mRNA
chr1:40724149-40724152(+)	5.24213	40.7681	0	0	8.26744	ZMPSTE24	mRNA
chr19:58024431-58024434(-)	0	23.42	67.4488	19.329	125.919	ZNF773	mRNA
chr8:84642099-84642102(-)	0	6.93925	30.914	46.9419	25.4383	MER52-int	LTR
chr5:159415310-159415313(+)	4.1937	4.33703	19.6726	38.658	0	MLT1D	LTR
chr13:75157152-75157155(-)	41.937	5.20444	22.4829	13.8064	0	L1M3	LINE
chrX:12638039-12638042(+)	8.38741	19.0829	11.2415	0	4.4517	L1M3a	LINE
chr5:11877214-11877217(-)	20.9685	10.4089	0	8.28386	0	L1M5	LINE
chr5:71212507-71212510(+)	0	5.20444	30.914	71.7935	24.8023	L1MA4A	LINE
chr3:66994305-66994308(+)	7.8632	0	8.43109	5.52258	0	L1MA8	LINE
chr8:20254762-20254765(-)	33.5496	28.6244	22.4829	165.677	0	L1MA9	LINE
chr6:119045615-119045618(-)	144.683	123.172	140.518	375.535	20.9866	L1MB3	LINE
chr4:27543126-27543129(+)	50.8487	71.9947	44.9658	57.987	0	L1MCc	LINE
chr9:116765954-116765957(+)	6.81477	4.33703	11.2415	0	0	L1ME3A	LINE
chr8:134213290-134213293(+)	0	0	28.1036	22.0903	8.26744	L2b	LINE
chr3:136100086-136100089(-)	5.76634	0	5.62073	13.8064	5.08766	L2c	LINE
chr2:62223503-62223506(-)	58.1876	20.8177	56.2073	154.632	4.4517	Tigger1	DNA transposon
chr2:62223507-62223511(-)	50.3245	15.6133	36.5347	91.1225	5.08766	Tigger1	DNA transposon
